# Supplementary material for: Product Authentication Using Two Mitochondrial Markers Reveals Inconsistent Labeling and Substitution of Canned Tuna Products in the Taiwanese Market
Source: Foods. 2021 Nov 2;10(11):2655. doi: 10.3390/foods10112655 (PMC8623642; doi:10.3390/foods10112655)
Supplement: Supplementary file 1 [file foods-10-02655-s001.zip]

Archive with 1 entries (1 files):
- foods-1391712-supplementary.pdf
